# Supplementary material for: Transcriptome Analysis of Salt Stress in Hibiscus hamabo Sieb. et Zucc Based on Pacbio Full-Length Transcriptome Sequencing
Source: Int J Mol Sci. 2021 Dec 23;23(1):138. doi: 10.3390/ijms23010138 (PMC8745204; doi:10.3390/ijms23010138)
Supplement: Supplementary file 1 [file ijms-23-00138-s001.zip]

Archive with 1 entries (1 files):
- Supplement.xlsx
