# Supplementary material for: Transcriptome Analysis of Salt Stress in Hibiscus hamabo Sieb. et Zucc Based on Pacbio Full-Length Transcriptome Sequencing
Source: Int J Mol Sci. 2021 Dec 23;23(1):138. doi: 10.3390/ijms23010138 (PMC8745204; doi:10.3390/ijms23010138)
Supplement: Supplementary file 1 [file ijms-23-00138-s001.zip › Supplement.xlsx]

## Sheet: Sum
This excel file contains all of the additional Tables (Table S1–S2) associated with the manuscript. Each table is in a different sheet. Table numbers and titles are listed below:
Table S1. BUSCO analysis of the full-length transcripts.
Table S2. DEGs involved in stress defense under NaCl.

## Sheet: Table S1
Table S1. The results of the transcriptome integrity assessment based on BUSCO using aneukaryota (ODB9) core gene dataset.
Item	Number	Percent
Complete BUSCOs	324	0.7552
Complete and single-copy BUSCOs	217	0.5058
Complete and duplicated BUSCOs	107	0.2494
Fragmented BUSCOs	46	0.1072
Missing BUSCOs	59	0.1375
Total BUSCO groups searched	429	1

## Sheet: Table S2
Table S2. DEGs involved in stress defense under NaCl stress
Gene	Gene_id	CK	CL48	CL72	NR
CDPK
	i2_LQ_isoforms_c43287/f1p4/2134	16.89	0.256667	0.466667	calcium-dependent protein kinase 26
	i7_LQ_isoforms_c4338/f1p0/7387	1.45667	0.07	0.0233333	calcium-dependent protein kinase 5 isoform X1
	i3_LQ_isoforms_c19508/f1p0/3194	4.56	0.326667	0.436667	Calcium-dependent protein kinase 4
	i2_LQ_isoforms_c10561/f2p7/2152	31.8833	4.86333	5.78667	calcium-dependent protein kinase 32-like
NHX
	i4_LQ_isoforms_c6314/f1p0/4985	0	1.50333	1.69333	Sodium/hydrogen exchanger 6
SOS1
	i3_HQ_isoforms_c18790/f2p0/3782	5.94	29.0633	19.72	plasma membrane Na+/H+ antiporter SOS1
SOS3
	i1_LQ_isoforms_c6119/f1p1/1888	6.08	17.47	6.34333	calcineurin B-like protein 10 isoform X1
AP2/ERF
	i0_LQ_isoforms_c1306/f1p15/996	6.50667	34.4233	60.39	ethylene-responsive transcription factor 1B-like
	i0_LQ_isoforms_c1596/f1p4/826	181.613	27.8533	17.6933	ethylene-responsive transcription factor 4
	i0_LQ_isoforms_c702/f1p16/893	260.853	1.03667	1.67	ethylene-responsive transcription factor ERF027-like
	i0_LQ_isoforms_c845/f1p0/945	209.723	0.92	1.44	dehydration-responsive element-binding protein 1D-like
	i1_HQ_isoforms_c1252/f2p0/1998	0	38.87	51.45	AP2 4, putative
WRKY
	i1_LQ_isoforms_c2159/f1p359/1608	22.3267	5.87	4.5	probable WRKY transcription factor 57
	i1_LQ_isoforms_c3556/f1p0/1458	14.12	106.867	103.213	probable WRKY transcription factor 41
	i1_LQ_isoforms_c4924/f1p0/1446	47.04	6.14667	5.30333	WRKY90
bHLH
	i1_LQ_isoforms_c11157/f1p1/1349	11.39	27.16	17.2967	transcription factor bHLH123-like isoform X2
	i1_LQ_isoforms_c3297/f1p3/1734	2.88667	31.38	31.72	transcription factor bHLH149-like
	i2_HQ_isoforms_c44223/f2p1/2027	25.5733	13.3767	16.53	transcription factor bHLH149-like
	i1_HQ_isoforms_c9969/f1p0/1625	60.6733	12.6767	8.86	transcription factor bHLH111 isoform X3
	i1_LQ_isoforms_c13519/f4p10/2454	20.6	3.54333	5.43333	transcription factor bHLH93-like isoform X1
PP2C
	i1_LQ_isoforms_c10267/f1p1/1793	0.0666667	37.1133	14.6467	P2C41_ORYSJ`Probable protein phosphatase 2C 41
	i1_LQ_isoforms_c3917/f1p19/1971	0.0466667	27.88	8.55333	P2C55_ARATH`Probable protein phosphatase 2C 55
SnRK2
	i2_LQ_isoforms_c36710/f1p2/2733	5.57333	0.713333	0.143333	serine/threonine-protein kinase SRK2I isoform X3
PYL
	i2_LQ_isoforms_c13105/f1p15/2625	0	2.69667	1.77	PYL4_ARATH`Abscisic acid receptor PYL4
	i3_LQ_isoforms_c5443/f1p0/3518	0.236667	14.8	5.22333	PYL5_ORYSJ`Abscisic acid receptor PYL5
